# Supplementary material for: Hybrid immunity and protection against infection during the Omicron wave in Malta
Source: Emerg Microbes Infect. 2023 Jan 2;12(1):e2156814. doi: 10.1080/22221751.2022.2156814 (PMC9817114; doi:10.1080/22221751.2022.2156814)
Supplement: Supplemental Material [file TEMI_A_2156814_SM5900.zip]

Archive with 5 entries (5 files):
- Appendices.docx
- Supplementary Table 1.docx
- Supplementary Table 2.docx
- Supplementary Table 3.docx
- Supplementary Table 4.docx
